# Supplementary material for: The Fusion of Wide Field Optical Coherence Tomography and AI: Advancing Breast Cancer Surgical Margin Visualization
Source: Life (Basel). 2023 Dec 14;13(12):2340. doi: 10.3390/life13122340 (PMC10744864; doi:10.3390/life13122340)
Supplement: Supplementary file 1 [file life-13-02340-s001.zip]

Archive with 41 entries (35 files):
- Packaged_Code/commonTools/
- Packaged_Code/commonTools/__init__.py
- Packaged_Code/commonTools/__pycache__/
- Packaged_Code/commonTools/__pycache__/__init__.cpython-310.pyc
- Packaged_Code/commonTools/__pycache__/common_defs.cpython-310.pyc
- Packaged_Code/commonTools/__pycache__/imgassist.cpython-310.pyc
- Packaged_Code/commonTools/common_defs.py
- Packaged_Code/commonTools/imgassist.py
- Packaged_Code/commonTools/parse_csv.py
- Packaged_Code/commonTools/utils.py
- Packaged_Code/commonTools/wf_oct.py
- Packaged_Code/labelSetAnalyzerTool.py
- Packaged_Code/labelSetAnalyzerTool/
- Packaged_Code/labelSetAnalyzerTool/__init__.py
- Packaged_Code/labelSetAnalyzerTool/label_set_analyzer.py
- Packaged_Code/modelGenerationTool.py
- Packaged_Code/modelGenerationTool/
- Packaged_Code/modelGenerationTool/__init__.py
- Packaged_Code/modelGenerationTool/constants.py
- Packaged_Code/modelGenerationTool/data_manager.py
- Packaged_Code/modelGenerationTool/model_application.py
- Packaged_Code/modelGenerationTool/model_generation_params.json
- Packaged_Code/modelGenerationTool/model_generation_tool.py
- Packaged_Code/patchGenerationTool.py
- Packaged_Code/patchGenerationTool/
- Packaged_Code/patchGenerationTool/__init__.py
- Packaged_Code/patchGenerationTool/constants.py
- Packaged_Code/patchGenerationTool/patch_generation_params.json
- Packaged_Code/patchGenerationTool/patch_generation_tool.py
- Packaged_Code/patchGenerationTool/patch_processor.py
- Packaged_Code/processingTool.py
- Packaged_Code/processingTool/
- Packaged_Code/processingTool/__init__.py
- Packaged_Code/processingTool/clusters.py
- Packaged_Code/processingTool/constants.py
- Packaged_Code/processingTool/data_processor.py
- Packaged_Code/processingTool/imgassist_processor.py
- Packaged_Code/processingTool/processing_params.json
- Packaged_Code/processingTool/processing_tool.py
- Packaged_Code/processingTool/stats.py
- Packaged_Code/README.md
