# Supplementary material for: The Fusion of Wide Field Optical Coherence Tomography and AI: Advancing Breast Cancer Surgical Margin Visualization
Source: Life (Basel). 2023 Dec 14;13(12):2340. doi: 10.3390/life13122340 (PMC10744864; doi:10.3390/life13122340)
Supplement: Supplementary file 1 [file life-13-02340-s001.zip › Packaged_Code/modelGenerationTool/constants.py]

# Global constants
tool = 'ModelGenerationTool'
version = '1.4.0'

# Tool operating modes
execMode = 1
initMode = 2
trainMode = 3
testMode = 4

# ImgAssist values
patchSize = 188
dataMean = 0.5
dataStdDev = 0.5
printLoss = 20
