# Supplementary material for: The Fusion of Wide Field Optical Coherence Tomography and AI: Advancing Breast Cancer Surgical Margin Visualization
Source: Life (Basel). 2023 Dec 14;13(12):2340. doi: 10.3390/life13122340 (PMC10744864; doi:10.3390/life13122340)
Supplement: Supplementary file 1 [file life-13-02340-s001.zip › Packaged_Code/modelGenerationTool/model_generation_params.json]

{
    "tool": "ModelGenerationTool",
    "version": "1.4.0",
    "modelFileName": "",
    "numEpochs": 0,
    "epochsNoImprove": 0,
    "suspiciousClassScaleFactor": 0,
    "weightReductionCoefficient": 0.0,
    "learningRate": 0.0,
    "weightDecay": 0.0,
    "trainingBatchSize": 0,
    "classificationConfidenceStep": 0.0,
    "inputDataFolder": "",
    "trainingDataFolder": "",
    "destinationFolder": "",
    "trainingSetFilename": "",
    "validationSetFilename": "",
    "testSetFilename": ""
}
