# Supplementary material for: The Fusion of Wide Field Optical Coherence Tomography and AI: Advancing Breast Cancer Surgical Margin Visualization
Source: Life (Basel). 2023 Dec 14;13(12):2340. doi: 10.3390/life13122340 (PMC10744864; doi:10.3390/life13122340)
Supplement: Supplementary file 1 [file life-13-02340-s001.zip › Packaged_Code/patchGenerationTool.py]

#!/usr/bin/env python3

import sys
from patchGenerationTool import patch_generation_tool

if __name__ == '__main__':
    patch_generation_tool.main(len(sys.argv), sys.argv)
