# Supplementary material for: The Fusion of Wide Field Optical Coherence Tomography and AI: Advancing Breast Cancer Surgical Margin Visualization
Source: Life (Basel). 2023 Dec 14;13(12):2340. doi: 10.3390/life13122340 (PMC10744864; doi:10.3390/life13122340)
Supplement: Supplementary file 1 [file life-13-02340-s001.zip › Packaged_Code/patchGenerationTool/constants.py]

# Global constants
tool = 'PatchGenerationTool'
version = '1.3.0'

# Patch generation parameters (uncompensated units)
patchSizeMm = 2.8
horizontalMarginMm = 0.4
verticalMarginMm = 0.0
trainingHorizontalStrideMm = 0.4
testingHorizontalStrideMm = 1.0
verticalStrideMm = 0.14
verticalOffsetMm = 0.5
numVerticalLevels = 1
numRandomPatches = 2000
eps = 1.e-3

# These are used in path file names
false_positive_tag = "_fp"
flipped_patch_tag = "_lr"
