# Supplementary material for: The Fusion of Wide Field Optical Coherence Tomography and AI: Advancing Breast Cancer Surgical Margin Visualization
Source: Life (Basel). 2023 Dec 14;13(12):2340. doi: 10.3390/life13122340 (PMC10744864; doi:10.3390/life13122340)
Supplement: Supplementary file 1 [file life-13-02340-s001.zip › Packaged_Code/patchGenerationTool/patch_generation_params.json]

{
    "tool": "PatchGenerationTool",
    "version": "1.2.0",
    "inputFolder": "",
    "destinationFolder": "",
    "caseList": [
	  {
        "uniqueId": "",
	    "scanId": [ ]
	  }
    ]
}
