# Supplementary material for: The Fusion of Wide Field Optical Coherence Tomography and AI: Advancing Breast Cancer Surgical Margin Visualization
Source: Life (Basel). 2023 Dec 14;13(12):2340. doi: 10.3390/life13122340 (PMC10744864; doi:10.3390/life13122340)
Supplement: Supplementary file 1 [file life-13-02340-s001.zip › Packaged_Code/processingTool/clusters.py]

class Cluster:
    def __init__(self, x, y, z, h, w, num, score):
        self.coordX = x
        self.coordY = y
        self.coordZ = z
        self.height = h
        self.width = w        
        self.numDetections = num
        self.score = score
        self.thumbnail = {}        

class ClusterThumbnail:
    def __init__(self, x, y, z, h, w):
        self.coordX = x
        self.coordY = y
        self.coordZ = z
        self.height = h
        self.width = w
