# Supplementary material for: The Fusion of Wide Field Optical Coherence Tomography and AI: Advancing Breast Cancer Surgical Margin Visualization
Source: Life (Basel). 2023 Dec 14;13(12):2340. doi: 10.3390/life13122340 (PMC10744864; doi:10.3390/life13122340)
Supplement: Supplementary file 1 [file life-13-02340-s001.zip › Packaged_Code/processingTool/constants.py]

# Global constants
tool = 'ProcessingTool'
version = '1.3.0'
swVersion = "1.3.0-py"
jsonFileVersion = 5

patchSizeMm = 2.8
verticalOffsetMm = 0.5
horizontalStrideMm = 1.4
horizontalMarginMm = 0.4
verticalMarginMm = 0.0
eps = 1.e-3

# ImgAssist values
patchSize = 188
dataMean = 0.5
dataStdDev = 0.5

# Display values
thumbnailSize = 128
redColor = [255, 0, 0]
greenColor = [0, 255, 0]


# Thumbnail Selection Algorithms
thumbnail_algorithm_midpoint = "midpoint"
thumbnail_algorithm_ma_max = "ma_max"
