# Supplementary material for: The Fusion of Wide Field Optical Coherence Tomography and AI: Advancing Breast Cancer Surgical Margin Visualization
Source: Life (Basel). 2023 Dec 14;13(12):2340. doi: 10.3390/life13122340 (PMC10744864; doi:10.3390/life13122340)
Supplement: Supplementary file 1 [file life-13-02340-s001.zip › Packaged_Code/processingTool/processing_params.json]

{
  "tool": "ProcessingTool",
  "version": "1.3.0",
  "modelFolder": "",
  "modelFileName": "",
  "classificationConfidence": 0.0,
  "inputFolder": "",
  "destinationFolder": "",
  "dataSetFilename":"",
  "thumbnailAlgorithm":""
}
