# Supplementary material for: The Fusion of Wide Field Optical Coherence Tomography and AI: Advancing Breast Cancer Surgical Margin Visualization
Source: Life (Basel). 2023 Dec 14;13(12):2340. doi: 10.3390/life13122340 (PMC10744864; doi:10.3390/life13122340)
Supplement: Supplementary file 1 [file life-13-02340-s001.zip › Packaged_Code/processingTool/stats.py]

# Global variables
def init():
    global num_true_positives
    global num_true_negatives
    global num_false_positives
    global num_false_negatives
    global num_true_pos_clusters
    global num_true_pos_thumbnails
    global total_margins
    global total_pos_margins
    global total_neg_margins
    global total_margins_with_pos_clusters
    global total_margins_with_pos_centers
    global total_true_positives
    global total_true_negatives
    global total_false_positives
    global total_false_negatives
    global total_per_pos
    global total_per_neg
    global total_clusters_per_pos
    global total_cluters_per_neg
    global total_pos_clusters
    global total_pos_centers
    global num_skipped_pos
    global num_skipped_neg
    global total_skipped_pos
    global total_skipped_neg
